# Supplementary material for: Revision of the genus Buchneria (Bryozoa, Cheilostomata) from Japan
Source: Zookeys. 2012 Nov 12;(241):1–19. doi: 10.3897/zookeys.241.3175 (PMC3559109; doi:10.3897/zookeys.241.3175)
Supplement: XML Treatment for Buchneria [file zookeys.241.3175-treatment1.xml]

<!DOCTYPE tp:taxon-treatment
  PUBLIC "-//TaxonX//DTD Taxonomic Treatment Publishing DTD v0 20100105//EN" "tax-treatment-NSO.dtd">
<tp:taxon-treatment xmlns:tp="http://www.plazi.org/taxpub"><tp:treatment-meta><mixed-citation publication-type="journal"><person-group><name><surname>Hirose</surname><given-names>Masato</given-names></name></person-group><article-title>Revision of the genus 
                    <italic>Buchneria</italic> (Bryozoa, Cheilostomata) from Japan
                </article-title><source>Zookeys</source><day>12</day><month>11</month><year>2012</year><volume>2012</volume><issue>241</issue><fpage>1</fpage><lpage>19</lpage><pub-id pub-id-type="doi">10.3897/zookeys.241.3175</pub-id></mixed-citation></tp:treatment-meta><tp:nomenclature><label>Genus</label><tp:taxon-name>
                            <tp:taxon-name-part taxon-name-part-type="genus">Buchneria</tp:taxon-name-part>
                        <object-id xmlns:xlink="http://www.w3.org/1999/xlink" xlink:type="simple">http://species-id.net/wiki/Buchneria</object-id>
								</tp:taxon-name><tp:taxon-authority>Harmer, 1957</tp:taxon-authority></tp:nomenclature><tp:treatment-sec sec-type="Type species"><title>Type species.</title><p><italic><tp:taxon-name>Palmicellaria dofleini</tp:taxon-name></italic> Buchner, 1924 by original designation by Harmer (1957: 876) (= <italic><tp:taxon-name>Escharoides teres</tp:taxon-name></italic> Ortmann, 1890).</p></tp:treatment-sec><tp:treatment-sec sec-type="Diagnosis"><title>Diagnosis.</title><p>Colony erect, rigid, dichotomously or irregularly branching: branches cylindrical, flattened, or plate-like, fan shaped. Zooidal frontal shield uniformly tessellated, with a few areolar pores near margin or offset centrally in secondarily calcified wall. Orifice deeply immersed, without teeth on distal periphery, without lyrula or condyles, slightly concave or straight proximally; oral spines absent. Secondary orifice at colony surface cormidial, formed by contributions of secondary calcification from distal and lateral zooids. Suboral avicularium lies at proximal margin of secondary orifice, directed proximally or laterally, sometimes enlarged and occupying about half of frontal shield; small, conical tooth associated with avicularium projecting into secondary orifice (<xref ref-type="fig" rid="F2">Fig. 2</xref>). Mandible of the suboral avicularium semicircular or spatulate, but never acute. Vicarious and other frontal avicularia absent. Ovicell globose, acleithral, and is produced by the distal zooid (<xref ref-type="fig" rid="F3">Fig. 3</xref>). Both the endooecium and ectooecium are calcified. Endooecium is completely calcified, whereas ectooecium is not completely covering the endooecium (<xref ref-type="fig" rid="F3">Fig. 3A, B</xref>). Immediately after formation, the ectooecium is then partially covered by the secondary calcification that is coming from the distal and neighbour zooids (<xref ref-type="fig" rid="F3">Fig. 3B</xref>). Finally, the secondary calcification covers most of the ectooecium in the old parts of the colony, but a small area of proximal margin remains uncovered (<xref ref-type="fig" rid="F3">Fig. 3C</xref>). Small basal pore chambers present.</p><fig id="F2" position="float" orientation="portrait"><label>Figure 2.</label><caption><p>Orifices of three <italic><tp:taxon-name>Buchneria</tp:taxon-name></italic> species showing the small tooth distal to the suboral avicularium. <bold>A</bold> <italic><tp:taxon-name>Buchneria teres</tp:taxon-name></italic> <bold>B</bold> <italic><tp:taxon-name>Buchneria rhomboidalis</tp:taxon-name></italic> <bold>C</bold> <italic><tp:taxon-name>Buchneria variabilis</tp:taxon-name></italic>.</p></caption><graphic xmlns:xlink="http://www.w3.org/1999/xlink" xlink:href="ZooKeys-241-001-g002.jpg" position="float" orientation="portrait" xlink:type="simple"/></fig><fig id="F3" position="float" orientation="portrait"><label>Figure 3.</label><caption><p>Ovicells of <italic><tp:taxon-name>Buchneria teres</tp:taxon-name></italic> showing various stages of development. <bold>A</bold> Younger stage ooecium showing smooth surface of endooecium and ectooecium with less secondary calcification<bold>B</bold> Ooecium started covered by tessellated secondary calcification from neighboring zooids<bold>C</bold> Ooecium almost covered by the secondary calcification with showing endooecium through the small proximal membranous window at ectooecium. Ec, ectooecium; En, endooecium; Sc, secondary calcification. Arrows indicate the proximal membranous window.</p></caption><graphic xmlns:xlink="http://www.w3.org/1999/xlink" xlink:href="ZooKeys-241-001-g003.jpg" position="float" orientation="portrait" xlink:type="simple"/></fig></tp:treatment-sec><tp:treatment-sec sec-type="Remarks"><title>Remarks.</title><p><xref ref-type="bibr" rid="B6">Harmer (1957)</xref> defined <italic><tp:taxon-name>Buchneria</tp:taxon-name></italic> as follows: colony erect, not jointed; large spatulate avicularia present; zooids with a “sinuate” or nearly straight proximal margin of the orifice (the term ‘sinuate’ appears to be misapplied to the evenly concave proximal margin in <italic><tp:taxon-name>Buchneria sinuata</tp:taxon-name></italic>; perhaps Harmer intended the meaning as ‘having a sinus’); small, acute suboral or lateral avicularia on the edge of the secondary orifice; few frontal pores; and a hyperstomial ovicell with an imperforate central tabula.<!--PageBreak--> His generic diagnosis, however, largely derives from <italic><tp:taxon-name>Buchneria sinuata</tp:taxon-name></italic> Harmer, 1957 from Indonesia. This species is similar to the three <italic><tp:taxon-name>Buchneria</tp:taxon-name></italic> species treated herein in having erect colony form, few frontal or marginal pores, and a deeply immersed primary orifice. However, it differs substantially from them in having large, spatulate frontal avicularia; hyperstomial ovicells with an imperforate central tabula lacking secondary calcification; and a laterally placed, acute oral avicularium (Harmer, 1957: plate LIV, fig. 19). <italic><tp:taxon-name>Buchneria sinuata</tp:taxon-name></italic>, therefore, has currently been thougth to belong in another genus, perhaps <italic><tp:taxon-name>Osthimosia</tp:taxon-name></italic> Jullien, 1888 (Gordon, 1984). <xref ref-type="bibr" rid="B4">Gordon (1984)</xref> noted several similarities between <italic><tp:taxon-name>Osthimosia virgula</tp:taxon-name></italic> and nominal <italic><tp:taxon-name>Buchneria sinuata</tp:taxon-name></italic> (e.g., broad orificial sinus, a lateral-oral avicularium on peristome, and spatulate frontal avicularia), and <!--PageBreak-->suggested the two species may be congeneric. Subsequently, <xref ref-type="bibr" rid="B5">Gordon (1989)</xref> observed and illustrated Japanese material of <italic><tp:taxon-name>Buchneria</tp:taxon-name></italic> present in the Natural History Museum London (NHMUK), and elucidated the umbonuloid frontal shield; he concluded <italic><tp:taxon-name>Buchneria</tp:taxon-name></italic> cannot be grouped together with <italic><tp:taxon-name>Osthimosia</tp:taxon-name></italic> and other lepraliomorphs. Unfortunately, I have never had a chance to check the type material of Harmer’s <italic><tp:taxon-name>Buchneria sinuata</tp:taxon-name></italic>, which is not in NHMUK (Mary Spencer Jones, pers. comm. 11 May 2012) and both institutes Zoological Museum Amsterdam (ZMA) and Naturalis Biodiversity Center in Leiden (Elly Beglinger, pers. comm. 19 September 2012). Although I have not checked the type material, I exclude Harmer’s <italic><tp:taxon-name>Buchneria sinuata</tp:taxon-name></italic> from the description of the genus in this paper based on the significant differences with the type species of the genus; <italic><tp:taxon-name>Buchneria sinuata</tp:taxon-name></italic> is also different from other <italic><tp:taxon-name>Buchneria</tp:taxon-name></italic> species in mainly imperforate frontal shield, small colony size, and preference of unstable substrate which is unusual for <italic><tp:taxon-name>Buchneria</tp:taxon-name></italic> species. The status of <italic><tp:taxon-name>Buchneria sinuata</tp:taxon-name></italic> is still unclear and should be clarified in future work. With the removal of nominal <italic><tp:taxon-name>Buchneria sinuata</tp:taxon-name></italic> from <italic><tp:taxon-name>Buchneria</tp:taxon-name></italic>, the cormidial orifice and the rounded mandible of suboral avicularia may be considered diagnostic characters for <italic><tp:taxon-name>Buchneria</tp:taxon-name></italic>. <xref ref-type="bibr" rid="B2">Buchner (1924)</xref> described large frontal avicularia, but these are enlarged suboral avicularia; therefore, absence of a large frontal avicularium may also be considered diagnostic for <italic><tp:taxon-name>Buchneria</tp:taxon-name></italic>.</p><p><xref ref-type="bibr" rid="B5">Gordon (1989)</xref> regarded <italic><tp:taxon-name>Buchneria</tp:taxon-name></italic> close to <italic><tp:taxon-name>Celleporaria</tp:taxon-name></italic> in <tp:taxon-name>Lepraliellidae</tp:taxon-name>, based on the similarities between the type species of both genera in the umbonuloid and imperforate frontal shield with marginal areolar pores, broad orifice, and suboral avicularium. However, the ovicell of <italic><tp:taxon-name>Buchneria</tp:taxon-name></italic> is different from that of <tp:taxon-name>Lepraliellidae</tp:taxon-name> in having broader proximal window and deeper ooecium, and is more similar to that of <italic><tp:taxon-name>Palmiskenea</tp:taxon-name></italic> Bishop &amp; Hayward, 1989 in <tp:taxon-name>Bryocryptellidae</tp:taxon-name> with a few small foramina close to the proximal margin. <italic><tp:taxon-name>Buchneria</tp:taxon-name></italic> also resembles <italic><tp:taxon-name>Palmiskenea</tp:taxon-name></italic> in the frontal shield having only marginal areolar pores, but differs from the latter in the orifice without condyles and in polymorphic avicularia. <italic><tp:taxon-name>Buchneria</tp:taxon-name></italic> resembles <italic><tp:taxon-name>Marguetta</tp:taxon-name></italic> Jullien, 1903 in having only marginal pores, an ovicell with a few small pores, and oval suboral avicularia, but differs from the latter in lacking frontal avicularia on margin of the frontal shield. <italic><tp:taxon-name>Buchneria</tp:taxon-name></italic> also resembles <italic><tp:taxon-name>Porella</tp:taxon-name></italic> Gray, 1848 and <italic><tp:taxon-name>Porelloides</tp:taxon-name></italic> Hayward, 1979 in having only marginal pores, an ovicell without or with a few small pores, and suboral avicularia, but differs from the latter two genera in lacking lyrula and condyles. Although some species of <italic><tp:taxon-name>Porella</tp:taxon-name></italic> also lack a lyrula, and species of <italic><tp:taxon-name>Porelloides</tp:taxon-name></italic> normally lack condyles, a small tooth on the distal margin of the suboral avicularium is characteristic of <italic><tp:taxon-name>Buchneria</tp:taxon-name></italic>. Considering the similarities of ovicell and orifice morphology between <italic><tp:taxon-name>Buchneria</tp:taxon-name></italic> and the four bryocryptellid genera, <italic><tp:taxon-name>Porella</tp:taxon-name></italic>, <italic><tp:taxon-name>Palmiskenea</tp:taxon-name></italic>, <italic><tp:taxon-name>Marguetta</tp:taxon-name></italic> and <italic><tp:taxon-name>Porelloides</tp:taxon-name></italic>, I conclude <italic><tp:taxon-name>Buchneria</tp:taxon-name></italic> is much better placed in <tp:taxon-name>Bryocryptellidae</tp:taxon-name> rather than <tp:taxon-name>Lepraliellidae</tp:taxon-name>.</p><p><xref ref-type="bibr" rid="B6">Harmer (1957)</xref> suggested that <italic><tp:taxon-name>Haswellia auriculata</tp:taxon-name></italic> Busk, 1884 be placed in <italic><tp:taxon-name>Buchneria</tp:taxon-name></italic>, on the basis of orifice morphology and the small lateral avicularia on the edge of the peristome. He also suggested that the species <italic><tp:taxon-name>Haswellia auriculata</tp:taxon-name></italic> and <italic><tp:taxon-name>Myriozoum marionense</tp:taxon-name></italic> Busk, 1884 as described by Calvet (in <xref ref-type="bibr" rid="B3">Jullien and Calvet 1903</xref>) represent a single species referable to <italic><tp:taxon-name>Buchneria</tp:taxon-name></italic>, on the basis of very few frontal pores; a large, spatulate frontal avicularium; the form of the peristome with small avicularia; and i<!--PageBreak-->mmersed ovicells (Harmer, 1957). However, <italic><tp:taxon-name>Haswellia auriculata</tp:taxon-name></italic> is currently regarded as a junior synonym of <italic><tp:taxon-name>Galeopsis pentagonus</tp:taxon-name></italic> (d’Orbigny, 1842), and the specimen described as <italic><tp:taxon-name>Myriozoum marionense</tp:taxon-name></italic> in <xref ref-type="bibr" rid="B3">Jullien and Calvet (1903)</xref> is also considered as a species of <italic><tp:taxon-name>Galeopsis</tp:taxon-name></italic>.</p><p>Excluding nominal <italic><tp:taxon-name>Buchneria sinuata</tp:taxon-name></italic>, <italic><tp:taxon-name>Buchneria</tp:taxon-name></italic> presently contains three species, which I redescribe here.</p></tp:treatment-sec><ref-list><ref id="B6"><mixed-citation xmlns:xlink="http://www.w3.org/1999/xlink" xlink:type="simple"><person-group><name name-style="western"><surname>Harmer</surname><given-names>SF</given-names></name></person-group> (<year>1957</year>)<source> The Polyzoa of the Siboga Expedition, Part 4. Cheilostomata Ascophora II. Siboga Expedition Reports 28d: 641–1147.</source></mixed-citation></ref><ref id="B4"><mixed-citation xmlns:xlink="http://www.w3.org/1999/xlink" xlink:type="simple"><person-group><name name-style="western"><surname>Gordon</surname><given-names>DP</given-names></name></person-group> (<year>1984</year>)<article-title> The marine fauna of New Zealand: Bryozoa: Gymnolaemata from the Kermadec Ridge.</article-title><source>New Zealand Oceanographic Institute Memoir </source><volume>91</volume>: <fpage>1</fpage>-<lpage>198</lpage>.</mixed-citation></ref><ref id="B5"><mixed-citation xmlns:xlink="http://www.w3.org/1999/xlink" xlink:type="simple"><person-group><name name-style="western"><surname>Gordon</surname><given-names>DP</given-names></name></person-group> (<year>1989</year>)<article-title> New and little-known deep-sea taxa of umbonulomorph Bryozoa and their classification.</article-title><source>New Zealand Journal of Zoology </source><volume>16</volume>: <fpage>251</fpage>-<lpage>267</lpage>. doi: <ext-link ext-link-type="uri" xlink:href="http://dx.doi.org/10.1080/03014223.1989.10422575" xlink:type="simple">10.1080/03014223.1989.10422575</ext-link></mixed-citation></ref><ref id="B2"><mixed-citation xmlns:xlink="http://www.w3.org/1999/xlink" xlink:type="simple"><person-group><name name-style="western"><surname>Buchner</surname><given-names>P</given-names></name></person-group> (<year>1924</year>)<article-title> Studien über den Polymorphismus der Bryozoen. 1. Anatomisch und systematische Untersuchungen an japanischen Reteporiden. Zoologisch Jahrbücher.</article-title><source>Abteilung für Systematik, Geographie und Biologie der Tiere </source><volume>48</volume>: <fpage>155</fpage>-<lpage>216</lpage>.</mixed-citation></ref><ref id="B3"><mixed-citation xmlns:xlink="http://www.w3.org/1999/xlink" xlink:type="simple"><person-group><name name-style="western"><surname>Jullien</surname><given-names>J</given-names></name><name name-style="western"><surname>Calvet</surname><given-names>L</given-names></name></person-group> (<year>1903</year>)<source> Bryozoaires provenant des Campagnes de l’Hirondelle (1886–1888), Résultats des Campagnes Scientifiques accomplies sur son yacht par Albert Ier, prince souverain de Monaco XXIII. Imprimerie de Monaco, Monaco, 1–188.</source></mixed-citation></ref></ref-list></tp:taxon-treatment>
