# Supplementary material for: Revision of the genus Buchneria (Bryozoa, Cheilostomata) from Japan
Source: Zookeys. 2012 Nov 12;(241):1–19. doi: 10.3897/zookeys.241.3175 (PMC3559109; doi:10.3897/zookeys.241.3175)
Supplement: XML Treatment for Buchneria teres [file zookeys.241.3175-treatment2.xml]

<!DOCTYPE tp:taxon-treatment
  PUBLIC "-//TaxonX//DTD Taxonomic Treatment Publishing DTD v0 20100105//EN" "tax-treatment-NSO.dtd">
<tp:taxon-treatment xmlns:tp="http://www.plazi.org/taxpub"><tp:treatment-meta><mixed-citation publication-type="journal"><person-group><name><surname>Hirose</surname><given-names>Masato</given-names></name></person-group><article-title>Revision of the genus 
                    <italic>Buchneria</italic> (Bryozoa, Cheilostomata) from Japan
                </article-title><source>Zookeys</source><day>12</day><month>11</month><year>2012</year><volume>2012</volume><issue>241</issue><fpage>1</fpage><lpage>19</lpage><pub-id pub-id-type="doi">10.3897/zookeys.241.3175</pub-id></mixed-citation></tp:treatment-meta><tp:nomenclature><tp:taxon-name>
                            <tp:taxon-name-part taxon-name-part-type="genus">Buchneria</tp:taxon-name-part>
                            <tp:taxon-name-part taxon-name-part-type="species">teres</tp:taxon-name-part>
                        <object-id xmlns:xlink="http://www.w3.org/1999/xlink" xlink:type="simple">http://species-id.net/wiki/Buchneria_teres</object-id>
								</tp:taxon-name><tp:taxon-authority>(Ortmann, 1890)</tp:taxon-authority><tp:taxon-status xmlns:xlink="http://www.w3.org/1999/xlink" xlink:type="simple">comb. n.</tp:taxon-status><xref ref-type="fig" rid="F4">Figures 4</xref><xref ref-type="fig" rid="F5">, 5</xref><xref ref-type="fig" rid="F6">, 6</xref><tp:nomenclature-citation-list><tp:nomenclature-citation><tp:taxon-name>Escharoides teres</tp:taxon-name><comment> Ortmann, 1890, 43, pl. 3, fig. 21; type locality, Sagami Bay.</comment></tp:nomenclature-citation><tp:nomenclature-citation><tp:taxon-name>Palmicellaria ortmanni</tp:taxon-name><comment> Buchner, 1924, 210, fig. V; mentioned only in a caption to a text figure and presumably a <italic>nomen nudum</italic>; see Harmer (1957: 876).</comment></tp:nomenclature-citation><tp:nomenclature-citation><tp:taxon-name>Palmicellaria dofleini</tp:taxon-name><comment> Buchner, 1924, 210, figs. F, V, pl. 17, figs. 9−12.</comment></tp:nomenclature-citation><tp:nomenclature-citation><tp:taxon-name>Buchneria dofleini</tp:taxon-name><comment>: <xref ref-type="bibr" rid="B6">Harmer 1957</xref>, 876, pl. 17, figs. 9−12; <xref ref-type="bibr" rid="B5">Gordon 1989</xref>, 258, figs. 17−20.</comment></tp:nomenclature-citation></tp:nomenclature-citation-list></tp:nomenclature><tp:treatment-sec sec-type="Material examined"><title>Material examined.</title><p><italic>Lectotype</italic>. Branched colony (MZS 36-2), collected by L. Döderlein, 1882, Sagami Bay. <italic>Paralectotype</italic>. Branched colony (MZS 36-1, 36-3; NSMT Te-738), collected by L. Döderlein, 1882, Sagami Bay. <italic>Other material examined</italic>. Fragment of colony ZSM 20043001, collected by F. Doflein, 17 October 1904, entrance of Tokyo Bay, 600 m depth; fragment of colony ZSM 20100261 collected by F. Doflein, 1904−1905, Sagami Bay; single small living colony on pebble and several fragments of living colonies (NSMT TeS-3, TeS-2), collected by NSMT from RV <italic>Shinyo-maru</italic>, 24 October 2003, Okinose, Sagami Bay (<named-content xmlns:xlink="http://www.w3.org/1999/xlink" content-type="dwc:verbatimCoordinates" xlink:type="simple">34°58.80'N, 139°31.50'E</named-content> to <named-content xmlns:xlink="http://www.w3.org/1999/xlink" content-type="dwc:verbatimCoordinates" xlink:type="simple">34°59.20'N, 139°31.20'E</named-content>), 900−950 m depth, by dredge; fragments of colonies (NSMT TeS-4), collected by NSMT from research boat <italic>Rinkai-maru</italic>, 16 March 2001, SW of Hayama, Sagami Bay (<named-content xmlns:xlink="http://www.w3.org/1999/xlink" content-type="dwc:verbatimCoordinates" xlink:type="simple">35°11.46'N, 139°28.71'E</named-content> to <named-content xmlns:xlink="http://www.w3.org/1999/xlink" content-type="dwc:verbatimCoordinates" xlink:type="simple">35°11.64'N, 139°28.14'E</named-content>), 432−580 m depth, by dredge; several living and dead colonies (NSMT TeS-5 to TeS-12) on dead <italic><tp:taxon-name>Conchocele bisecta</tp:taxon-name></italic> (Conrad, 1849) shells, collected by NSMT from RV <italic>Tansei-maru</italic>, 24 November 2007, ENE of Hatsushima, Sagami Bay (<named-content xmlns:xlink="http://www.w3.org/1999/xlink" content-type="dwc:verbatimCoordinates" xlink:type="simple">35°03.41'N, 139°12.55'E</named-content> to <named-content xmlns:xlink="http://www.w3.org/1999/xlink" content-type="dwc:verbatimCoordinates" xlink:type="simple">35°02.73'N, 139°13.73'E</named-content>), 563−756 m depth, by beam trawl; single small dead colony on pebble (NSMT Te-876), collected by Nagai, 24 April 1997, SW of Shionomisaki, Wakayama Prefecture (<named-content xmlns:xlink="http://www.w3.org/1999/xlink" content-type="dwc:verbatimCoordinates" xlink:type="simple">33°24.91'N, 135°38.69'E</named-content> to <named-content xmlns:xlink="http://www.w3.org/1999/xlink" content-type="dwc:verbatimCoordinates" xlink:type="simple">33°24.95'N, 135°38.12'E</named-content>), 500 m depth, by dredge.</p></tp:treatment-sec><tp:treatment-sec sec-type="Measurements"><title>Measurements.</title><p>ZL, 0.595−1.334 (0.978±0.160); ZW, 0.214−0.840 (0.450±0.133); n=65. OrL, 0.131−0.208 (0.171±0.021); OrW, 0.123−0.219 (0.187±0.018); n=32. AvL, 0.078−0.198 (0.110±0.017); AvW, 0.055−0.148 (0.086±0.016); n=82. OvL, 0.205−0.391 (0.311±0.049); OvW, 0.286−0.439 (0.365±0.043); n=29. Additional measurements: large suboral avicularium (LAv) length, 0.619−0.766 (0.682±0.076); LAv width, 0.398−0.453 (0.426±0.027), n=3.</p></tp:treatment-sec><tp:treatment-sec sec-type="Description"><title>Description.</title><p>Colony erect, rigid, dichotomously branching, widely spreading, antler-like, terminal branches slender. Basal part of colony composed of both autozoo<!--PageBreak-->ids and kenozooids. Branches cylindrical, 1.39–4.76 mm wide (2.77±0.85 mm; n=25), with zooids opening all around, four or five zooids across in half-view (<xref ref-type="fig" rid="F4">Fig. 4A, B</xref>). Autozooids subrectangular to oval, tapering proximally, cylindrical in younger ends of branches, arranged in quincunx; zooidal borders indistinct. Frontal shield convex, entirely tessellated with minute depressions, with two to six areolar pores offset from margin (<xref ref-type="fig" rid="F5">Fig. 5A, B</xref>). Orifice (<xref ref-type="fig" rid="F5">Fig. 5C</xref>) deeply immersed, elongated semicircular, about as wide as long, slightly concave proximally; lyrula and condyles absent. Oral spines<!--PageBreak--><!--PageBreak--> lacking. Secondary orifice cormidial, bounded by contributions of secondary calcification from distal and lateral zooids, with suture lines often evident between the sectors; secondary orifice roughly oval in young zooids, complex in mature zooids, with suboral avicularium offset to one side and a sharp, raised flattened peristomial flange on the other, often with a sinus between the two (<xref ref-type="fig" rid="F5">Fig. 5D, E</xref>). Suboral avicularium lies on peristome periphery; small, circular, with complete pivot; semicircular mandible directed proximolaterally (<xref ref-type="fig" rid="F5">Fig. 5D, H</xref>); orificial side of rostrum with a rounded-triangular tooth or flange (<xref ref-type="fig" rid="F5">Fig. 5E</xref>). Zooids commonly have the small suboral avicularium replaced by a larger (<xref ref-type="fig" rid="F6">Fig. 6A</xref>) or much larger, hypertrophied oval (<xref ref-type="fig" rid="F6">Fig. 6B</xref>) avicularium (<xref ref-type="fig" rid="F6">Fig. 6A, B</xref>), with the latter type sometimes displaced proximally toward the center of the frontal shield (<xref ref-type="fig" rid="F4">Figs 4C</xref><xref ref-type="fig" rid="F6">, 6C</xref>). Another type of large avicularium occurs rarely at branch bifurcations (<xref ref-type="fig" rid="F5">Fig. 5F</xref>), appearing almost as a crack in the bifurcation; twice as wide as long, 0.181 mm long by 0.373 mm wide (n=1). Interzooidal kenozooids lacking orifice are interspersed with autozooids on branches (<xref ref-type="fig" rid="F5">Fig. 5A</xref>), but are often much more numerous on side of branch facing inward toward the colony axis than on outer side; kenozooids encircle the base of colony (<xref ref-type="fig" rid="F4">Fig. 4D</xref>). Ovicell (<xref ref-type="fig" rid="F5">Fig. 5B, G, H</xref>) globose, recumbent on distal zooid, roughly as wide as long when fully formed; ooecium smooth, proximal margin slightly curved, ectooecium is not completely covering the endooecium, leaving a large central membranous foramina and small proximal membranous window (<xref ref-type="fig" rid="F3">Fig. 3A, B</xref>). Ectooecium is partially covered by tessellated secondary calcification from neighboring zooids with age (<xref ref-type="fig" rid="F5">Fig. 5H</xref>). The proximal margin with the central pseudopore remains uncovered in the old parts of the colony (<xref ref-type="fig" rid="F3">Fig. 3C</xref>).</p><fig id="F4" position="float" orientation="portrait"><label>Figure 4. </label><caption><p><italic><tp:taxon-name>Buchneria teres</tp:taxon-name></italic> comb. n. <bold>A</bold> Lectotype (MZS 36-2) and paralectotype (MZS 36-1) <bold>B</bold> Colonies on dead shells of <italic><tp:taxon-name>Conchocele bisecta</tp:taxon-name></italic>, NSMT TeS-8 and 10 <bold>C</bold> Large suboral avicularium with a semicircular mandible, NSMT TeS-2 <bold>D</bold> Kenozooidal base of the colony, NSMT TeS-8.</p></caption><graphic xmlns:xlink="http://www.w3.org/1999/xlink" xlink:href="ZooKeys-241-001-g004.jpg" position="float" orientation="portrait" xlink:type="simple"/></fig><fig id="F5" position="float" orientation="portrait"><label>Figure 5.</label><caption><p><italic><tp:taxon-name>Buchneria teres</tp:taxon-name></italic> comb. n., scanning electron micrographs. <bold>A</bold> Part of a branch showing autozooids with few frontal pores, NSMT TeS-2 <bold>B</bold> Younger part of a paralectotype branch showing rectangular zooids and semicircular ovicells, NSMT Te-738 (original MZS 36-3) <bold>C</bold> Orifice without lyrula or condyles, NSMT TeS-6 <bold>D</bold> Autozooid (right) with a developing peristomial labium of an intramural bud, NSMT TeS-3 <bold>E</bold> Ovicellate zooids with well-developed peristomial labia, ZSM 20100261 <bold>F</bold> Large avicularium at a branch bifurcation, NSMT TeS-2 <bold>G</bold> Zooids with young ovicells, NSMT TeS-6 <bold>H</bold> Ooecium partly covered by secondary calcification from surrounding zooids, ZSM 20100261.</p></caption><graphic xmlns:xlink="http://www.w3.org/1999/xlink" xlink:href="ZooKeys-241-001-g005.jpg" position="float" orientation="portrait" xlink:type="simple"/></fig><fig id="F6" position="float" orientation="portrait"><label>Figure 6.</label><caption><p><italic><tp:taxon-name>Buchneria teres</tp:taxon-name></italic> comb. n., suboral avicularia. <bold>A</bold> Two different sizes of suboral avicularia in adjacent zooids, ZSM 20043001 <bold>B</bold> A large, projecting suboral avicularium, NSMT TeS-2 <bold>C</bold> A large suboral avicularium appearing offset to the center of the frontal shield, NSMT TeS-2.</p></caption><graphic xmlns:xlink="http://www.w3.org/1999/xlink" xlink:href="ZooKeys-241-001-g006.jpg" position="float" orientation="portrait" xlink:type="simple"/></fig></tp:treatment-sec><tp:treatment-sec sec-type="Distribution"><title>Distribution.</title><p>Sagami Bay, Sagami Sea, Tokyo Bay, and off Kii Peninsula, at depths of 432–950 m. The collecting depth of the specimen (1921.11.7.9.) in NHMUK is 250–330 fathoms, which means 457–603 m; therefore, the depth given in <xref ref-type="bibr" rid="B6">Harmer (1957)</xref> is wrong and should be in feet.</p></tp:treatment-sec><tp:treatment-sec sec-type="Remarks"><title>Remarks.</title><p><xref ref-type="bibr" rid="B9">Ortmann (1890)</xref> first described <italic><tp:taxon-name>Buchneria teres</tp:taxon-name></italic> (as <italic><tp:taxon-name>Escharoides teres</tp:taxon-name></italic>) based on Döderlein’s specimens from eastern Sagami Bay; these specimens had not been reexamined until this study. <xref ref-type="bibr" rid="B2">Buchner (1924)</xref> subsequently described <italic><tp:taxon-name>Buchneria dofleini</tp:taxon-name></italic> <!--PageBreak-->(as <italic><tp:taxon-name>Palmicellaria dofleini</tp:taxon-name></italic>) from Doflein’s Sagami Bay specimens. Although Buchner’s type specimen of <italic><tp:taxon-name>Buchneria dofleini</tp:taxon-name></italic> was lost during WWII, I found other specimens he identified as this species in the Doflein collection at ZSM. In comparing these specimens with Ortmann’s syntypes of <italic><tp:taxon-name>Escharoides teres</tp:taxon-name></italic>, I found no diagnostic differences between the two; Buchner’s specimens are simply the distal younger part of branches of <italic><tp:taxon-name>Escharoides teres</tp:taxon-name></italic>. I thus consider <italic><tp:taxon-name>Buchneria dofleini</tp:taxon-name></italic> as a junior synonym of <italic><tp:taxon-name>Escharoides teres</tp:taxon-name></italic>, which accordingly becomes the type species of <italic><tp:taxon-name>Buchneria</tp:taxon-name></italic>. <xref ref-type="bibr" rid="B2">Buchner (1924)</xref> reported large frontal avicularia in his species, but these are enlarged suboral avicularia. Although syntypes of <italic><tp:taxon-name>Buchneria teres</tp:taxon-name></italic> in the Döderlein collection lack the colony base, I found an entirely kenozooidal colony base in complete colonies recently collected from Sagami Bay (<xref ref-type="fig" rid="F4">Fig. 4D</xref>).</p></tp:treatment-sec><tp:treatment-sec><!--Section generated to contain objects referenced in tp:taxon-treatment.--><fig id="F3" position="float" orientation="portrait"><label>Figure 3.</label><caption><p>Ovicells of <italic><tp:taxon-name>Buchneria teres</tp:taxon-name></italic> showing various stages of development. <bold>A</bold> Younger stage ooecium showing smooth surface of endooecium and ectooecium with less secondary calcification<bold>B</bold> Ooecium started covered by tessellated secondary calcification from neighboring zooids<bold>C</bold> Ooecium almost covered by the secondary calcification with showing endooecium through the small proximal membranous window at ectooecium. Ec, ectooecium; En, endooecium; Sc, secondary calcification. Arrows indicate the proximal membranous window.</p></caption><graphic xmlns:xlink="http://www.w3.org/1999/xlink" xlink:href="ZooKeys-241-001-g003.jpg" position="float" orientation="portrait" xlink:type="simple"/></fig></tp:treatment-sec><ref-list><ref id="B6"><mixed-citation xmlns:xlink="http://www.w3.org/1999/xlink" xlink:type="simple"><person-group><name name-style="western"><surname>Harmer</surname><given-names>SF</given-names></name></person-group> (<year>1957</year>)<source> The Polyzoa of the Siboga Expedition, Part 4. Cheilostomata Ascophora II. Siboga Expedition Reports 28d: 641–1147.</source></mixed-citation></ref><ref id="B5"><mixed-citation xmlns:xlink="http://www.w3.org/1999/xlink" xlink:type="simple"><person-group><name name-style="western"><surname>Gordon</surname><given-names>DP</given-names></name></person-group> (<year>1989</year>)<article-title> New and little-known deep-sea taxa of umbonulomorph Bryozoa and their classification.</article-title><source>New Zealand Journal of Zoology </source><volume>16</volume>: <fpage>251</fpage>-<lpage>267</lpage>. doi: <ext-link ext-link-type="uri" xlink:href="http://dx.doi.org/10.1080/03014223.1989.10422575" xlink:type="simple">10.1080/03014223.1989.10422575</ext-link></mixed-citation></ref><ref id="B9"><mixed-citation xmlns:xlink="http://www.w3.org/1999/xlink" xlink:type="simple"><person-group><name name-style="western"><surname>Ortmann</surname><given-names>A</given-names></name></person-group> (<year>1890</year>)<article-title> Die Japanische Bryozoenfauna. Bericht über die von Herrn Dr. L. Döderlein in Jahre 1880–1881 gemachten Sammlungen.</article-title><source>Archiv für Naturgeschafte </source><volume>54</volume> (<issue>1</issue>): <fpage>1</fpage>-<lpage>74</lpage>.</mixed-citation></ref><ref id="B2"><mixed-citation xmlns:xlink="http://www.w3.org/1999/xlink" xlink:type="simple"><person-group><name name-style="western"><surname>Buchner</surname><given-names>P</given-names></name></person-group> (<year>1924</year>)<article-title> Studien über den Polymorphismus der Bryozoen. 1. Anatomisch und systematische Untersuchungen an japanischen Reteporiden. Zoologisch Jahrbücher.</article-title><source>Abteilung für Systematik, Geographie und Biologie der Tiere </source><volume>48</volume>: <fpage>155</fpage>-<lpage>216</lpage>.</mixed-citation></ref></ref-list></tp:taxon-treatment>
