# Supplementary material for: Revision of the genus Buchneria (Bryozoa, Cheilostomata) from Japan
Source: Zookeys. 2012 Nov 12;(241):1–19. doi: 10.3897/zookeys.241.3175 (PMC3559109; doi:10.3897/zookeys.241.3175)
Supplement: XML Treatment for Buchneria rhomboidalis [file zookeys.241.3175-treatment3.xml]

<!DOCTYPE tp:taxon-treatment
  PUBLIC "-//TaxonX//DTD Taxonomic Treatment Publishing DTD v0 20100105//EN" "tax-treatment-NSO.dtd">
<tp:taxon-treatment xmlns:tp="http://www.plazi.org/taxpub"><tp:treatment-meta><mixed-citation publication-type="journal"><person-group><name><surname>Hirose</surname><given-names>Masato</given-names></name></person-group><article-title>Revision of the genus 
                    <italic>Buchneria</italic> (Bryozoa, Cheilostomata) from Japan
                </article-title><source>Zookeys</source><day>12</day><month>11</month><year>2012</year><volume>2012</volume><issue>241</issue><fpage>1</fpage><lpage>19</lpage><pub-id pub-id-type="doi">10.3897/zookeys.241.3175</pub-id></mixed-citation></tp:treatment-meta><tp:nomenclature><tp:taxon-name>
                            <tp:taxon-name-part taxon-name-part-type="genus">Buchneria</tp:taxon-name-part>
                            <tp:taxon-name-part taxon-name-part-type="species">rhomboidalis</tp:taxon-name-part>
                        <object-id xmlns:xlink="http://www.w3.org/1999/xlink" xlink:type="simple">http://species-id.net/wiki/Buchneria_rhomboidalis</object-id>
								</tp:taxon-name><tp:taxon-authority>(Ortmann, 1890)</tp:taxon-authority><tp:taxon-status xmlns:xlink="http://www.w3.org/1999/xlink" xlink:type="simple">comb. n.</tp:taxon-status><xref ref-type="fig" rid="F7">Figures 7</xref><xref ref-type="fig" rid="F8">, 8</xref><tp:nomenclature-citation-list><tp:nomenclature-citation><tp:taxon-name>Escharoides rhomboidalis</tp:taxon-name><comment> Ortmann, 1890, 44, pl. 3, fig. 22; type locality, eastern Sagami Bay.</comment></tp:nomenclature-citation></tp:nomenclature-citation-list></tp:nomenclature><tp:treatment-sec sec-type="Material examined"><title>Material examined.</title><p><italic>Lectotype</italic>. MZS 37-2 (NSMT Te-737), branched colony, collected by L. Döderlein, 1882, Sagami Bay. <italic>Paralectotype</italic>. MZS 37-1, branched colony, collected by L. Döderlein, 1882, Sagami Bay, 370 m depth. <italic>Other material examined</italic>. NSMT-Bry R256, Emperor Showa Collection, collected 8 February 1967, 5 km SW of Jogashima, Sagami Bay, 250–400 m depth; NSMT-Bry R267, Emperor Showa Collection, collected 18 March 1968, 4 km WSW of Jogashima, Sagami Bay, 200−220 m depth; NSMT TeS-1, coll. 14 May 2004, west of Ōshima, Sagami Sea (<named-content xmlns:xlink="http://www.w3.org/1999/xlink" content-type="dwc:verbatimCoordinates" xlink:type="simple">34°40.95'N, 139°17.92'E</named-content> to <named-content xmlns:xlink="http://www.w3.org/1999/xlink" content-type="dwc:verbatimCoordinates" xlink:type="simple">34°40.68'N, 139°18.22'E</named-content>), 220−277 m depth, beam trawl, RV <italic>Tansei-maru</italic>; colony (NSMT Te-799), collected by H. Kohtsuka from research boat <italic>Rinkai-maru</italic>, 10 January 2012, SW of Jogashima, Sagami Bay (<named-content xmlns:xlink="http://www.w3.org/1999/xlink" content-type="dwc:verbatimCoordinates" xlink:type="simple">35°06.101'N, 139°34.284'E</named-content> to <named-content xmlns:xlink="http://www.w3.org/1999/xlink" content-type="dwc:verbatimCoordinates" xlink:type="simple">35°05.684'N, 139°34.061'E</named-content>), 218–318 m depth; fragments of colonies (NSMT Te-796, Te-797), collected by M. Hirose from research boat <italic>Rinkai-maru</italic>, 24 February 2012, WSW of Jogashima, Sagami Bay (<named-content xmlns:xlink="http://www.w3.org/1999/xlink" content-type="dwc:verbatimCoordinates" xlink:type="simple">35°07.301'N, 139°33.365'E</named-content> to <named-content xmlns:xlink="http://www.w3.org/1999/xlink" content-type="dwc:verbatimCoordinates" xlink:type="simple">35°07.327'N, 139°32.978'E</named-content>), 300–493 m depth.</p></tp:treatment-sec><tp:treatment-sec sec-type="Measurements"><title>Measurements.</title><p>ZL, 0.767−1.150 (0.948±0.100); ZW, 0.468−1.050 (0.735±0.116); n=32. OrL, 0.152−0.211 (0.177±0.019); OrW, 0.189−0.245 (0.222±0.023); n=14. AvL, 0.106−0.271 (0.171±0.034); AvW, 0.096−0.193 (0.144±0.024); n=28.</p></tp:treatment-sec><tp:treatment-sec sec-type="Description"><title>Description.</title><p>Colony erect, rigid, dichotomously branching, widely spreading (<xref ref-type="fig" rid="F7">Fig. 7A</xref>). Branches flattened, multiserial, with zooids opening all around; 2.33−6.34 mm wide (3.34±0.88 mm, n=25), five to nine zooids across (<xref ref-type="fig" rid="F7">Fig. 7B</xref>). Autozooids rhomboidal, arranged in quincunx (<xref ref-type="fig" rid="F7">Fig. 7B</xref>), zooidal borders indistinct. Frontal shield convex, entirely tessellated with minute depressions, with two to four small areolar pores (<xref ref-type="fig" rid="F8">Fig. 8A, B</xref>) offset from margin. Orifice subcircular, about as wide as long, smooth distally, proximal margin without sinus; lyrula and condyles absent (<xref ref-type="fig" rid="F8">Fig. 8C</xref>). No oral spines.<!--PageBreak--><!--PageBreak--> Orifice deeply immersed; aperture at colony surface roughly semicircular in outline, without sinus proximally; cormidial, bounded by contributions of frontal calcification from distal and one or two lateral zooids, with suture lines sometimes evident between the sectors (<xref ref-type="fig" rid="F8">Fig. 8C, D</xref>). Suboral avicularium small, proximal to orifice on the peristome periphery; circular, with complete pivot, rostrum slightly elevated, slightly denticulate, semicircular mandible directed proximolaterally (<xref ref-type="fig" rid="F8">Fig. 8C, D, E</xref>); distal tooth of suboral avicularium small, rounded-conical (<xref ref-type="fig" rid="F8">Fig. 8D</xref>). No other avicularia were observed. On both the edges of branches and in older part of colony, interzooidal kenozooids lacking orifice (<xref ref-type="fig" rid="F8">Fig. 8F</xref>) are interspersed with autozooids; kenozooids especially numerous in the basal part of colony. Ooecium imperforate, smooth, completely immersed, not evident from colony surface; proximal margin almost straight or slightly curved, rarely obscuring the distal edge of primary orifice in oviccelate zooids (<xref ref-type="fig" rid="F7">Fig. 7C</xref>).</p><fig id="F7" position="float" orientation="portrait"><label>Figure 7.</label><caption><p><italic><tp:taxon-name>Buchneria rhomboidalis</tp:taxon-name></italic> comb. n. <bold>A</bold> Lectotype in the Döderlein collection, MZS 37-2 <bold>B</bold> Enlargement of a branch of the lectotype <bold>C</bold> Enlargement of an orifice showing the proximal margin of the ooecium, NSMT Te-796.</p></caption><graphic xmlns:xlink="http://www.w3.org/1999/xlink" xlink:href="ZooKeys-241-001-g007.jpg" position="float" orientation="portrait" xlink:type="simple"/></fig><fig id="F8" position="float" orientation="portrait"><label>Figure 8.</label><caption><p><italic><tp:taxon-name>Buchneria rhomboidalis</tp:taxon-name></italic> comb. n., scanning electron micrographs. <bold>A</bold> Part of the lectotype, NSMT Te-737 (original MZS 37-2) <bold>B</bold> Specimen NSMT-Bry R256, showing rhomboidal autozooids with few frontal pores <bold>C</bold> Orifice with a round suboral avicularium, NSMT-Bry R267 <bold>D</bold> Suboral avicularia, each with a small, conical distal tooth, NSMT-Bry R267 <bold>E</bold> Autozooids, showing the slightly projecting rostrum of the suboral avicularia, NSMT-Bry R267 <bold>F</bold> Kenozooids interspersed with autozooids at the base of the colony, NSMT TeS-1.</p></caption><graphic xmlns:xlink="http://www.w3.org/1999/xlink" xlink:href="ZooKeys-241-001-g008.jpg" position="float" orientation="portrait" xlink:type="simple"/></fig></tp:treatment-sec><tp:treatment-sec sec-type="Distribution"><title>Distribution.</title><p>Eastern part of Sagami Bay, and the Sagami Sea southwest of Jogashima and west of Ōshima, at depths of 200–493 m.</p></tp:treatment-sec><tp:treatment-sec sec-type="Remarks"><title>Remarks.</title><p>Examination of Ortmann’s (1890) type specimens revealed this species belongs not in <italic><tp:taxon-name>Escharoides</tp:taxon-name></italic> but in <italic><tp:taxon-name>Buchneria</tp:taxon-name></italic>, on the basis of the frontal shield with few pores, absence of oral spines, orifice without lyrula, immersed imperforate ooecium, and the suboral avicularia. <italic><tp:taxon-name>Buchneria rhomboidalis</tp:taxon-name></italic> is characterized by having rhomboidal zooids and flat branches. This species resembles <italic><tp:taxon-name>Buchneria teres</tp:taxon-name></italic>, but differs in having flat rather than cylindrical branches, in lacking a peristomial labium and sinus, and in lacking a large avicularium at branch bifurcations. The depth distribution of <italic><tp:taxon-name>Buchneria rhomboidalis</tp:taxon-name></italic> (200–493 m) is shallower than that of <italic><tp:taxon-name>Buchneria teres</tp:taxon-name></italic> (432–3660 m).</p></tp:treatment-sec></tp:taxon-treatment>
