# Supplementary material for: Revision of the genus Buchneria (Bryozoa, Cheilostomata) from Japan
Source: Zookeys. 2012 Nov 12;(241):1–19. doi: 10.3897/zookeys.241.3175 (PMC3559109; doi:10.3897/zookeys.241.3175)
Supplement: XML Treatment for Buchneria variabilis [file zookeys.241.3175-treatment4.xml]

<!DOCTYPE tp:taxon-treatment
  PUBLIC "-//TaxonX//DTD Taxonomic Treatment Publishing DTD v0 20100105//EN" "tax-treatment-NSO.dtd">
<tp:taxon-treatment xmlns:tp="http://www.plazi.org/taxpub"><tp:treatment-meta><mixed-citation publication-type="journal"><person-group><name><surname>Hirose</surname><given-names>Masato</given-names></name></person-group><article-title>Revision of the genus 
                    <italic>Buchneria</italic> (Bryozoa, Cheilostomata) from Japan
                </article-title><source>Zookeys</source><day>12</day><month>11</month><year>2012</year><volume>2012</volume><issue>241</issue><fpage>1</fpage><lpage>19</lpage><pub-id pub-id-type="doi">10.3897/zookeys.241.3175</pub-id></mixed-citation></tp:treatment-meta><tp:nomenclature><tp:taxon-name>
                            <tp:taxon-name-part taxon-name-part-type="genus">Buchneria</tp:taxon-name-part>
                            <tp:taxon-name-part taxon-name-part-type="species">variabilis</tp:taxon-name-part>
                        <object-id xmlns:xlink="http://www.w3.org/1999/xlink" xlink:type="simple">http://species-id.net/wiki/Buchneria_variabilis</object-id>
								</tp:taxon-name><tp:taxon-authority>(Androsova, 1958)</tp:taxon-authority><tp:taxon-status xmlns:xlink="http://www.w3.org/1999/xlink" xlink:type="simple">comb. n.</tp:taxon-status><xref ref-type="fig" rid="F9">Figures 9</xref><xref ref-type="fig" rid="F10">, 10</xref><tp:nomenclature-citation-list><tp:nomenclature-citation><tp:taxon-name>Porella variabilis</tp:taxon-name><comment> Androsova, 1958, 165, fig. 96; type locality, Moneron Island, northern Sea of Japan.</comment></tp:nomenclature-citation></tp:nomenclature-citation-list></tp:nomenclature><tp:treatment-sec sec-type="Material examined"><title>Material examined. </title><p>Androsova’s type specimen (ZIN-1/3670) in Zoological Institute of the Russian Academy of Sciences (ZIN RAS), colony collected southwestern region of Sakhalin, Moneron Island (Kaibato), Sea of Japan, 36 m depth, (examined by micrographs); large erect colonies and fragments (NSMT Te-724 to Te-734; ZIHU 4130 and 4131), collected SE of Akkeshi Bay (<named-content xmlns:xlink="http://www.w3.org/1999/xlink" content-type="dwc:verbatimCoordinates" xlink:type="simple">42°48.37'N, 144°56.22'E</named-content>) by M. Hirose from research boat <italic>Misago-maru</italic>, 6 July 2010, 116 m depth, by dredge; large erect colony and fragments (NSMT Te-790 to Te-794) collected SE of Akkeshi Bay (<named-content xmlns:xlink="http://www.w3.org/1999/xlink" content-type="dwc:verbatimCoordinates" xlink:type="simple">42°48.20'N, 144°55.43'E</named-content> to <named-content xmlns:xlink="http://www.w3.org/1999/xlink" content-type="dwc:verbatimCoordinates" xlink:type="simple">42°48.26'N, 144°54.91'E</named-content>) by M. Hirose from research boat <italic>Misago-maru</italic>, 8 July 2011, 114−116 m depth, by dredge.</p></tp:treatment-sec><tp:treatment-sec sec-type="Measurements"><title>Measurements.</title><p>ZL, 0.558−0.921 (0.751±0.101); ZW, 0.408−0.882 (0.611±0.088); n=25. OrL, 0.135−0.223 (0.189±0.019); OrW, 0.130−0.226 (0.192±0.023); n=27. OvL, 0.124−0.444 (0.247±0.072); OvW, 0.104−0.395 (0.214±0.056); n=44.</p></tp:treatment-sec><tp:treatment-sec sec-type="Description"><title>Description.</title><p>Colony erect, rigid, robust, with thick, broad, strap-like branches at least 10 zooid widths across, or foliaceous, fan-shaped lobes; lobes or branches 0.86 to 8.04 cm wide (2.15±1.38 cm, n=25), multifurcate or irregularly lobed on distal margin; zooids open on both sides (<xref ref-type="fig" rid="F9">Fig. 9</xref>). Broad lobes of some colonies are covered with conspicuous, closely spaced circular monticules (<xref ref-type="fig" rid="F9">Fig. 9B</xref>). Autozooids oval, rounded hexagonal, or subrectangular in outline; strongly convex frontally, arranged in quincunx, zooecial borders indistinct; frontal shield tessellated, with four to eight areolar pores of irregular size along margin or offset more centrally (<xref ref-type="fig" rid="F10">Fig. 10A, B</xref>). Orifice (<xref ref-type="fig" rid="F10">Fig. 10C, D</xref>) semicircular, broader than long, slightly concave proximally, lyrula and condyles absent (<xref ref-type="fig" rid="F10">Fig. 10D</xref>); deeply immersed with age. Oral spines lacking. Peristome deep, cormidial, formed by contributions of secondary calcification from distal and lateral zooids, with suture lines often evident between the sectors (<xref ref-type="fig" rid="F10">Fig. 10E</xref>). Suboral avicularia approximately same size as orifice, located at margin of peristome; oval, with complete or incomplete pivot, rostrum slightly elevated distally, with a median tooth; mandible semicircular, directed proximally or proximolaterally (<xref ref-type="fig" rid="F10">Fig. 10B, C</xref>). Rounded conical tooth on oral edge of avicularian rostrum conspicuous, projecting into secondary orifice (<xref ref-type="fig" rid="F10">Fig. 10E</xref>). Hypertrophied suboral avicularia are frequent; often larger in area than orifice; distal end of rostrum elevated, pointed; rounded-triangular mandible directed proximally (<xref ref-type="fig" rid="F10">Fig. 10B, C</xref>). I observed no other types of avicularia. Basal part of colony robust, composed of both interzooidal kenozooids and autozooids, borders indistinct. Ooecium imperforate, smooth, completely immersed by secondary calcification from the neighboring zooids, the proximal margin of the ooecium distinctly indented laterally and centrally, obscuring the distal edge of primary orifice in ovicellate zooids (<xref ref-type="fig" rid="F10">Fig. 10E</xref>). Frontal budding frequent (<xref ref-type="fig" rid="F10">Fig. 10F</xref>).<!--PageBreak--></p><fig id="F9" position="float" orientation="portrait"><label>Figure 9.</label><caption><p><italic><tp:taxon-name>Buchneria variabilis</tp:taxon-name></italic> comb. n. <bold>A</bold> Large, bushy dead colony with various encrusting epibionts, NSMT Te-726 <bold>B</bold> Large, fan-shaped living colony, NSMT Te-724; note the broad circular monticules at centre right.</p></caption><graphic xmlns:xlink="http://www.w3.org/1999/xlink" xlink:href="ZooKeys-241-001-g009.jpg" position="float" orientation="portrait" xlink:type="simple"/></fig><fig id="F10" position="float" orientation="portrait"><label>Figure 10.</label><caption><p><italic><tp:taxon-name>Buchneria variabilis</tp:taxon-name></italic> comb. n., NSMT Te-729, scanning electron micrographs. <bold>A</bold> Autozooids showing the strongly convex frontal wall with few pores <bold>B</bold> Autozooids with various sizes of suboral avicularia <bold>C</bold> Adjacent autozooids showing different sizes of suboral avicularia <bold>D</bold> Orifice without lyrula or condyles <bold>E</bold> Enlargement showing immersed orifices and the narrow, conical tooth distal to suboral avicularia <bold>F</bold> Overgrowth by frontal budding in the central part of the colony.</p></caption><graphic xmlns:xlink="http://www.w3.org/1999/xlink" xlink:href="ZooKeys-241-001-g010.jpg" position="float" orientation="portrait" xlink:type="simple"/></fig></tp:treatment-sec><tp:treatment-sec sec-type="Distribution"><title>Distribution.</title><p>Moneron Island, SW Sakhalin, 36 m depth (<xref ref-type="bibr" rid="B1">Androsova 1958</xref>); off Akkeshi Bay, Hokkaido, 114–116 m depth (this study).</p></tp:treatment-sec><tp:treatment-sec sec-type="Remarks"><title>Remarks.</title><p>My material matches Androsova’s (1958) description of <italic><tp:taxon-name>Porella variabilis</tp:taxon-name></italic>. She mentioned that the tooth on the proximal margin of the peristome is associated with the suboral avicularium, and that the tooth is present when the avicularium abuts the proximal margin of the peristome, but absent when the avicularium is offset proximally from the peristome. This is the case in all known species of <italic><tp:taxon-name>Buchneria</tp:taxon-name></italic>. <xref ref-type="bibr" rid="B1">Androsova (1958)</xref> reported <italic><tp:taxon-name>Buchneria variabilis</tp:taxon-name></italic> from 36 m depth, shallower than my specimen from 114–116 m near Akkeshi. This apparent difference in the bathymetric distribution between Sakhalin and Akkeshi may be related to water temperature, as Sakhalin is more northern and colder than Akkeshi.</p><p><italic><tp:taxon-name>Buchneria variabilis</tp:taxon-name></italic> differs from <italic><tp:taxon-name>Buchneria teres</tp:taxon-name></italic> and <italic><tp:taxon-name>Buchneria rhomboidalis</tp:taxon-name></italic> in colony form and in having larger suboral avicularia.</p></tp:treatment-sec><ref-list><ref id="B1"><mixed-citation xmlns:xlink="http://www.w3.org/1999/xlink" xlink:type="simple"><person-group><name name-style="western"><surname>Androsova</surname><given-names>EI</given-names></name></person-group> (<year>1958</year>)<article-title> Bryozoa of the Order Cheilostomata from the northern part of the Sea of Japan.</article-title><source>Issledovaniya Dal'Nevostochnykh morei SSSR </source><volume>5</volume>: <fpage>90</fpage>-<lpage>204</lpage>.</mixed-citation></ref></ref-list></tp:taxon-treatment>
