# Supplementary material for: Revision of the genus Buchneria (Bryozoa, Cheilostomata) from Japan
Source: Zookeys. 2012 Nov 12;(241):1–19. doi: 10.3897/zookeys.241.3175 (PMC3559109; doi:10.3897/zookeys.241.3175)
Supplement: Supplementary file 5 — Specimens examined in this study. (doi: 10.3897/zookeys.241.3175.app File format: Microsoft Office Excel file (xls) Explanation note: The deposit column indicates the museum where specimens reside: MZS, Musée Zoologique Strasbourg, ZSM, Zoologische Staatssammlung München, NSMT, National Museum of Nature and Science Tokyo (now located in Tsukuba). [file ZooKeys-241-001-s001.xls]

## Sheet: Sheet1
Supplementary Table 1. Specimens examined in this study. The deposit column indicates the museum where the specimens reside: MZS, Musée Zoologique Strasbourg, ZSM, Zoologische Staatssammlung München, NSMT, National Museum of Nature and Science Tokyo (now located in Tsukuba).
Deposit	Number	Collector	Date	Vessel/Boat	Tool	Locality	Depth	Habitat / Note
MZS	36-1	Döderlein	1882	-	-	Sagami Bay	-	unknown
	36-2	Döderlein	1882	-	-	Sagami Bay	-	unknown
	36-3	Döderlein	1882	-	-	Sagami Bay	-	unknown
								SEM specimen in NSMT (Te-738)
	37-1	Döderlein	1882	-	-	Sagami Bay	370 m	unknown
	37-2	Döderlein	1882	-	-	Sagami Bay	-	unknown
								SEM specimen in NSMT (Te-737)
ZSM	20043001	Doflein	17 Oct. 1904	-	-	Entrance of Tokyo Bay	600 m	unknown
	20100261	Doflein	1904−1905	-	-	Sagami Bay	-	unknown
NSMT	Bry R-256	Emperor Showa	8 Feb. 1967	-	-	5 km SW of Jogashima, Sagami Bay	400−250−340 m	unknown
	Bry R-267	Emperor Showa	18 Mar. 1968	-	-	4 km WSW of Jogashima, Sagami Bay	200−220 m	unknown
	TeS-4	NSMT	16 Mar. 2001	Rinkai-maru	Dredge	SW of Hayama, Sagami Bay	432−580 m	unknown
						35°11.549’N, 139°28.707’E−35°11.635’N, 139°28.142’E
	TeS-2, 3	NSMT	24 Oct. 2003	Shinyo-maru	Dredge	Okinose, Sagami Bay	900−950 m	unknown
						34°58.80’N, 139°31.50’E−34°59.20’N, 139°31.20’E
	TeS-1	NSMT	14 May. 2004	Tansei-maru	2 m Beam Trawl	W of Oshima, Sagami Sea	220−277 m	unknown
						34°40.95’N, 139°17.92’E−34°40.68’N, 139°18.22’E
	TeS-5−12	NSMT	24 Nov. 2007	Tansei-maru	3 m Beam Trawl	ENE of Hatsushima, Sagami Bay	563−756 m	muddy bottom with bivalve shells and
						35°03.412’N, 139°12.552’E−35°02.726’N, 139°13.733’E		spatangoid sea urchins
	Te-737	Döderlein	1882	-	-	Sagami Bay	-	unknown
								Part of MZS 37-2
	Te-738	Döderlein	1882	-	-	Sagami Bay	-	unknown
								Part of MZS 36-3
	Te-724−734	Hirose	6 Jul. 2010	Misago-maru	55 cm dredge	SE of Akkeshi	116 m	small rocky mound in sandy mud bottom
						42°48.37’N, 144°56.22’E
	Te-790−794	Hirose	8 Jul. 2011	Misago-maru	55 cm dredge	SE of Akkeshi	114−116 m	small rocky mound in sandy mud bottom
						42°48.20’N, 144°55.43’E−42°48.26’N, 144°54.91’E
	Te-796, 797	Hirose	24 Feb. 2012	Rinkai-maru	Dredge	WSW of Jogashima, Sagami Bay	300−493 m	rocky bottom with sand
						35°07.301’N, 139°33.365’E−35°07.327’N, 139°32.978’E
	Te-799	Kohtsuka	10 Jan. 2012	Rinkai-maru	Dredge	SW of Jogashima, Sagami Bay	218−318 m	rocky bottom with sand
						35°06.101’N, 139°34.284’E−35°05.684’N, 139°34.061’E
	Te-876	Nagai	24 Apr. 1997	-	Dredge	SW of Shionomisaki, Wakayama Prefecture	500 m	unknown
						33°24.91’N, 135°38.69’E−33°24.95’N, 135°38.12’E
